# Supplementary material for: On the influence of several factors on pathway enrichment analysis
Source: Brief Bioinform. 2022 Apr 23;23(3):bbac143. doi: 10.1093/bib/bbac143 (PMC9116215; doi:10.1093/bib/bbac143)
Supplement: Methods_Benchmark_Supplement_bbac143 [file methods_benchmark_supplement_bbac143.xlsx]

## Sheet: README
Sheet	Description
STable 1 - Studies	Comparative studies included in review
STable 2 - Method types	Overview of evaluated methods
STable 3 - Methods	Methods evaluated in comparative studies
STable 4 - Sensitivity	Performance on sensitivity metric (True Positive Rate/target pathway p-values)
STable 5 - Specificity	Method performance on specificity metric (True Negative Rate (TNR))
STable 6 - Prioritization	Method performance on prioritization metric (target pathway rank)
STable 7 - Sample size robustness	Method performance on robustness to sample size
STable 8 - Gene set size robustness	Method performance on sensitivity to gene set size
STable 9 - Phenotype relevance	Method performance on ranking phenotype relevant gene sets
STable 10 - Accuracy	Method performance on accuracy
STable 11 - Additional measures	Additional measures comparing method performance

## Sheet: STable 1 - Studies
Study #	Study	DOI
1	Bayerlová et al., 2015	https://doi.org/10.1186/s12859-015-0751-5
2	Geistlinger et al., 2021	https://doi.org/10.1093/bib/bbz158
3	Ihnatova et al., 2018	https://doi.org/10.1371/journal.pone.0191154
4	Jaakkola and Elo, 2016	https://doi.org/10.1093/bib/bbv049
5	Ma et al., 2019	https://doi.org/10.1186/s12859-019-3146-1
6	Maleki et al., 2019a	https://doi.org/10.1142/S0219720019400109
7	Mathur et al., 2018	https://doi.org/10.1186/s13040-018-0166-8
8	Nguyen et al., 2019	https://doi.org/10.1186/s13059-019-1790-4
9	Rahmatallah et al., 2016	https://doi.org/10.1093/bib/bbv069
10	Tarca et al., 2013	https://doi.org/10.1371/journal.pone.0079217
11	Zyla et al., 2017a	https://doi.org/10.1007/978-3-319-60816-7_18
12	Zyla et al., 2019	https://doi.org/10.1093/bioinformatics/btz447
13	Maciejewski (2014)	https://doi.org/10.1093/bib/bbt002

## Sheet: STable 2 - Method types
Acronyms	ORA: Over-representation analysis; FCS: Functional class scoring; PT: Pathway-topolgy; SS: single-sample; df: degrees of freedom
Test/Method	DOI	Reference	Type	Null hypothesis	Significance assessment
CAMERA	https://doi.org/10.1093/nar/gks461	Wu et al. (2012)	FCS	Competitive	Rank sum- or t- statistic compared to t-distribution on d df
CePa ORA	https://doi.org/10.1186/1752-0509-6-56	Gu et al. (2012)	PT (ORA)	Competitive	Gene permutation
CePa GSA	https://doi.org/10.1093/bioinformatics/btt008	Gu and Wang (2013)	PT (FCS)	Self-contained	Sample permutation
CERNO	https://doi.org/10.1016/j.jneuroim.2007.12.007	Yamaguchi et al. (2008)	FCS	Competitive	Modified Fisher’s combined probability test
Clipper	https://doi.org/10.1093/nar/gks866	Martini et al. (2013)	PT (FCS)	Self-contained	Sample permutation
DEGraph	https://doi.org/10.1214/11-AOAS528	Jacob et al. (2012)	PT (FCS)	Self-contained	F-distribution
DESeq + Fisher's method	https://doi.org/10.1186/gb-2010-11-10-r106	Anders and Huber (2010)	-	Self-contained	Fisher's method
eBayes + Fisher's method	https://doi.org/10.1007/0-387-29362-0_23	Smyth (2005)	-	Self-contained	Fisher's method
edgeR + Fisher's method	https://doi.org/10.1093/bioinformatics/btp616	Robinson et al. (2010)	-	Self-contained	Fisher's method
FRY	https://doi.org/10.1093/nar/gkv007	Ritchie et al. (2015)	FCS	Self-contained	Rotation
GAGE	https://doi.org/10.1186/1471-2105-10-161	Luo et al. (2009)	FCS	Competitive	Two-sample t-test
GeneSetTest/MRGSE	https://doi.org/10.1186/1471-2164-9-363	Michaud et al. (2008)	FCS	Competitive	Gene permutation/Wilcoxon two-sample rank tests
GlobalTest	https://doi.org/10.1093/bioinformatics/btg382	Goeman et al. (2004)	FCS	Self-contained	Empirical Bayes GLM
GSA	https://doi.org/10.1214/07-AOAS101	Efron and Tibshirani (2007)	FCS	Competitive	Restandardization
GSEA-G (gene permutation)	https://doi.org/10.1073/pnas.0506580102	Subramanian et al. (2005)	FCS	Competitive	Gene permutation
GSEA-S (sample permutation)	https://doi.org/10.1073/pnas.0506580102	Subramanian et al. (2005)	FCS	Competitive	Sample permutation
GSVA	https://doi.org/10.1186/1471-2105-14-7	Hänzelmann et al. (2013)	SS	Competitive	-
Kolmogorov-Smirnov (KS)	https://doi.org/10.1080/01621459.1951.10500769	Massey Jr. (1951)	FCS	Competitive	-
KS multivariate generalization	https://doi.org/10.1214/aos/1176344722	Friedman and Rafsky (1979)	FCS	Self-contained	Sample permutation
N-Statistic	https://doi.org/10.1016/S0047-259X(03)00079-4	Baringhaus and Franz (2004)	FCS	Self-contained	Sample permutation
NetGSA	https://doi.org/10.2202/1544-6115.1483	Shojaie and George (2013)	PT	Self-contained	-
ORA / Fisher's test (or variant)	-	-	ORA	Competitive	Fisher's exact test
PADOG	https://doi.org/10.1186/1471-2105-13-136	Tarca et al. (2012)	FCS	Self-contained	Sample permutation
PAGE	https://doi.org/10.1186/1471-2105-6-144	Kim and Volsky (2005)	FCS	Parametric	One-sample z-test
PathNet	https://doi.org/10.1186/1751-0473-7-10	Dutta et al. (2012)	PT	Competitive	Hypergeometric test
Pathway-Express	https://doi.org/10.1101/gr.6202607	Drǎghici et al. (2007)	PT	Competitive	-
Pathifier	https://doi.org/10.1073/pnas.1219651110	Drier et al. (2012)	SS	-	-
PLAGE	https://doi.org/10.1186/1471-2105-6-225	Tomfohr et al. (2005)	SS	Self-contained	Sample permutation
PRS	https://doi.org/10.1089/cmb.2011.0182	Al-Haj Ibrahim et al. (2012)	PT (ORA)	Competitive	Gene permutation
ROAST	https://doi.org/10.1093/bioinformatics/btq401	Wu et al. (2010)	FCS	Self-contained	Rotation
ROMER	https://doi.org/10.1093/nar/gkv007	Ritchie et al. (2015)	FCS	Competitive	Rotation
SAFE	https://doi.org/10.1093/bioinformatics/bti260	Barry et al. (2005)	FCS	Competitive	Sample permutation
SAM-GS	https://doi.org/10.1186/1471-2105-8-242	Dinu et al. (2007)	FCS	Self-contained	Sample permutation
seqGSEA	https://doi.org/10.1186/1471-2105-14-S5-S16	Wang and Cairns (2013)	FCS	Competitive	Sample permutation
SIGPATHWAYQ1	https://doi.org/10.1073/pnas.0506577102	Tian et al. (2005)	FCS	Competitive	Gene permutation
SIGPATHWAYQ2	https://doi.org/10.1073/pnas.0506577102	Tian et al. (2005)	FCS	Self-contained	Sample permutation
SPIA	https://doi.org/10.1093/bioinformatics/btn577	Tarca et al. (2009)	PT (ORA)	Competitive	Gene permutation
ssGSEA	https://doi.org/10.1038/nature08460	Barbie et al. (2009)	SS	Competitive	-
TAPPA	https://doi.org/10.1093/bioinformatics/btm460	Gao et al. (2007)	PT (FCS)	-	-
topologyGSA	https://doi.org/10.1186/1752-0509-4-121	Massa et al. (2010)	PT (FCS)	Self-contained	Sample permutation
Wilcoxon rank sum	https://doi.org/10.2307/3001968	Wilcoxon (1945)	FCS	Competitive	Gene permutation
Wilcoxon GST	https://doi.org/10.1007/0-387-29362-0_23	Smyth (2005)	FCS	Competitive	Wilcoxon two-sample rank tests
Z-Score	https://doi.org/10.1371/journal.pcbi.1000217	Lee et al. (2008)	SS	Parametric	-

## Sheet: STable 3 - Methods
	Study (Refer to STable 1)
Test/Method name	#1	#2	#3	#4	#5	#6	#7	#8	#9	#10	#11	#12	Total
CAMERA		x			x	x	x			x			5
CePa ORA	x		x	x	x			x					5
CePa GSA	x							x					2
CERNO												x	1
Clipper			x										1
DEGraph			x		x								2
DESeq + Fisher's method									x				1
eBayes + Fisher's method									x				1
edgeR + Fisher's method									x				1
FRY						x							1
GAGE						x				x			2
GeneSetTest/MRGSE										x		x	2
GlobalTest		x				x				x		x	4
GSA		x						x		x			3
GSEA-G (gene permutation)						x	x			x			3
GSEA-S (sample permutation)		x		x		x	x	x		x	x	x	8
GSVA		x				x			x	x	x	x	6
Kolmogorov-Smirnov (KS)	x							x					2
KS multivariate generalization									x				1
N-Statistic									x				1
NetGSA				x	x								2
ORA / Fisher's test (or variant)	x	x		x		x		x		x	x	x	8
PADOG		x				x		x		x	x	x	6
PAGE						x							1
PathNet	x				x			x					3
Pathway-Express					x								1
Pathifier				x									1
PLAGE						x				x	x	x	4
PRS			x		x								2
ROAST		x				x			x				3
ROMER									x				1
SAFE-Wilcoxon rank sum		x					x			x			3
SAFE-Fisher's exact test							x						1
SAFE-Pearson's Chi-squared test							x						1
SAFE-average difference							x						1
SAM-GS		x							x				2
seqGSEA									x				1
SIGPATHWAYQ1							x			x			2
SIGPATHWAYQ2										x			1
SPIA	x		x	x	x			x					5
ssGSEA						x			x	x			3
TAPPA			x										1
topologyGSA			x		x								2
Wilcoxon rank sum	x							x					2
Wilcoxon GST												x	1
Z-Score										x			1
Total number of methods per study	7	10	7	6	9	13	8	10	11	16	5	9

## Sheet: STable 4 - Sensitivity
Sensitivity	Study (Refer to STable 1)
Test/Method name	#1	#3	#8	#9	#10	#11	#12
CAMERA					"--"
CePa ORA	"+-"	"+-"
CePa GSA	"+-"
CERNO							"+"
Clipper		"+-"
DEGraph		"+-"
DESeq + Fisher's method				"+"
eBayes + Fisher's method				"+"
edgeR + Fisher's method				"+"
FRY
GAGE					"++"
GeneSetTest/MRGSE					"++"		"+"
GlobalTest					"++"		"+"
GSA			"+"		"--"
GSEA-G (gene permutation)					"-"		"+"
GSEA-S (sample permutation)			"--"		"+"
GSVA				"-"	"--"		"--"
Kolmogorov-Smirnov (KS)	"++"		"++"
KS multivariate generalization				"+"
N-Statistic				"++"
NetGSA
ORA / Fisher's test (or variant)	"+-"		"--"		"+"	"-"	"+"
PADOG			"-"		"-"	"-"	"++"
PAGE
PathNet	"+-"
Pathway-Express
Pathifier
PLAGE					"++"		"+"
PRS		"+-"
ROAST				"+"
ROMER				"-"
SAFE					"-"
SAM-GS				"++"
seqGSEA				"+"
SIGPATHWAYQ1					"-"
SIGPATHWAYQ2					"+"
SPIA	"+-"	"+-"	"+"
ssGSEA				"+"	"+"
TAPPA		"+-"
topologyGSA		"+-"	"--"
Wilcoxon rank sum	"++"		"++"
Wilcoxon GST
Z-Score					"-"

## Sheet: STable 5 - Specificity
Specificity	Study (Refer to STable 1)
Test/Method name	#1	#3	#4	#5	#8	#10	#11	#12
CAMERA				"++"		"+"
CePa ORA	"+-"	"+"	"-"
CePa GSA	"+-"
CERNO								"+"
Clipper		"-"
DEGraph		"+"		"+"
DESeq + Fisher's method
eBayes + Fisher's method
edgeR + Fisher's method
FRY
GAGE						"--"
GeneSetTest/MRGSE						"-"		"--"
GlobalTest						"+"		"++"
GSA					"-"	"+"
GSEA-G (gene permutation)						"-"		"+-"
GSEA-S (sample permutation)			"-"		"--"	"+"	"+"
GSVA						"+"	"+"	"-"
Kolmogorov-Smirnov (KS)	"+-"				"--"
KS multivariate generalization
N-Statistic
NetGSA			"-"	"+-"
ORA / Fisher's test (or variant)	"+-"		"-"		"-"	"+"	"-"	"+"
PADOG					"+"	"+"	"-"	"+"
PAGE
PathNet	"+-"			"--"
Pathway-Express				"+-"
Pathifier			"--"
PLAGE						"+"	"+"	"-"
PRS		"+"
ROAST
ROMER
SAFE-Wilcoxon rank sum						"+"
SAM-GS
seqGSEA
SIGPATHWAYQ1						"-"
SIGPATHWAYQ2						"+"
SPIA	"+-"	"+"	"+"		"+"
ssGSEA						"+"
TAPPA		"+"
topologyGSA		"-"		"+-"
Wilcoxon rank sum	"+-"				"+"
Wilcoxon GST
Z-Score						"+"

## Sheet: STable 6 - Prioritization
Prioritization	Study (Refer to STable 1)
Test/Method name	#1	#3	#8	#10	#12
CAMERA				"-"
CePa ORA	"-"	"+-"	"+"
CePa GSA	"-"		"+"
CERNO					"+"
Clipper		"++"
DEGraph		"++"
DESeq + Fisher's method
eBayes + Fisher's method
edgeR + Fisher's method
FRY
GAGE				"-"
GeneSetTest/MRGSE				"+"	"+"
GlobalTest				"+"	"-"
GSA			"+"	"+"
GSEA-G (gene permutation)				"-"
GSEA-S (sample permutation)			"+"	"-"	"+"
GSVA				"--"	"--"
Kolmogorov-Smirnov (KS)	"+"		"--"
KS multivariate generalization
N-Statistic
NetGSA
ORA / Fisher's test (or variant)	"-"		"-"	"++"	"+-"
PADOG			"++"	"++"	"++"
PAGE
PathNet	"++"		"+"
Pathway-Express
Pathifier
PLAGE				"+"	"+"
PRS		"+-"
ROAST
ROMER
SAFE-Wilcoxon rank sum				"+"
SAM-GS
seqGSEA
SIGPATHWAYQ1				"--"
SIGPATHWAYQ2				"-"
SPIA	"-"	"+-"	"+"
ssGSEA				"-"
TAPPA		"+-"
topologyGSA		"++"
Wilcoxon rank sum	"+"		"-"
Wilcoxon GST
Z-Score				"-"

## Sheet: STable 9 - Phenotype relevance
Phenotype relevance	Study (Refer to STable 1)
Test/Method name	#2	#6
CAMERA	"+"	"-"
CePa ORA
CePa GSA
CERNO
Clipper
DEGraph
DESeq + Fisher's method
eBayes + Fisher's method
edgeR + Fisher's method
FRY		"-"
GAGE		"+"
GeneSetTest/MRGSE
GlobalTest	"-"	"-"
GSA	"+"
GSEA-G (gene permutation)		"-"
GSEA-S (sample permutation)	"+"	"+"
GSVA	"+"	"-"
Kolmogorov-Smirnov (KS)
KS multivariate generalization
N-Statistic
NetGSA
ORA / Fisher's test (or variant)	"++"	"+"
PADOG	"++"	"-"
PAGE		"+"
PathNet
Pathway-Express
Pathifier
PLAGE		"-"
PRS
ROAST	"-"	"-"
ROMER
SAFE-Wilcoxon rank sum	"+"
SAM-GS	"-"
seqGSEA
SIGPATHWAYQ1
SIGPATHWAYQ2
SPIA
ssGSEA		"-"
TAPPA
topologyGSA
Wilcoxon rank sum
Wilcoxon GST
Z-Score

## Sheet: STable 7 - Sample size robustne
Sample size robustness	Study (Refer to STable 1)
Test/Method name	#3	#9	#10	#12
CAMERA			"--"
CePa ORA	"++"
CePa GSA
CERNO				"+"
Clipper	"--"
DEGraph	"--"
DESeq + Fisher's method		"+"
eBayes + Fisher's method		"+"
edgeR + Fisher's method		"+"
FRY
GAGE			"+"
GeneSetTest/MRGSE			"++"	"+"
GlobalTest			"++"	"-"
GSA			"-"
GSEA-G (gene permutation)			"+"	"+"
GSEA-S (sample permutation)			"-"
GSVA		"-"	"-"	"+"
Kolmogorov-Smirnov (KS)
KS multivariate generalization		"+"
N-Statistic		"++"
NetGSA
ORA / Fisher's test (or variant)			"+"	"+"
PADOG			"+"	"+"
PAGE
PathNet
Pathway-Express
Pathifier
PLAGE			"+"	"-"
PRS	"++"
ROAST		"+"
ROMER		"-"
SAFE-Wilcoxon rank sum			"-"
SAM-GS		"++"
seqGSEA		"+"
SIGPATHWAYQ1			"+"
SIGPATHWAYQ2			"-"
SPIA	"++"
ssGSEA		"+"	"-"
TAPPA	"-"
topologyGSA	"--"
Wilcoxon rank sum
Wilcoxon GST				"+"
Z-Score			"-"

## Sheet: STable 8 - Gene set size robust
Gene set size robustness	Study (Refer to STable 1)
Test/Method name	#1	#2	#10	#12
CAMERA		"+/-"	"-"
CePa ORA	"+/-"
CePa GSA	"+"
CERNO				"+"
Clipper
DEGraph
DESeq + Fisher's method
eBayes + Fisher's method
edgeR + Fisher's method
FRY
GAGE			"+"
GeneSetTest/MRGSE			"++"	"+"
GlobalTest		"--"	"+/-"	"-"
GSA		"+/-"	"-"
GSEA-G (gene permutation)			"++"	"+"
GSEA-S (sample permutation)		"+/-"	"-"
GSVA		"+/-"	"-"	"+"
Kolmogorov-Smirnov (KS)	"+"
KS multivariate generalization
N-Statistic
NetGSA
ORA / Fisher's test (or variant)	"+/-"	"+/-"	"+/-"	"+"
PADOG		"+/-"	"++"	"+"
PAGE
PathNet	"+"
Pathway-Express
Pathifier
PLAGE			"+"	"-"
PRS
ROAST		"+/-"
ROMER
SAFE-Wilcoxon rank sum		"+/-"	"+/-"
SAM-GS		"--"
seqGSEA
SIGPATHWAYQ1			"+"
SIGPATHWAYQ2			"+/-"
SPIA	"+/-"
ssGSEA			"-"
TAPPA
topologyGSA
Wilcoxon rank sum	"+"
Wilcoxon GST				"+"
Z-Score			"-"

[truncated: 2 more sheets: STable 10 - Accuracy, STable 11 - Additional measures]
